# Supplementary material for: Phase II trial of blood–brain barrier permeable peptide-paclitaxel conjugate ANG1005 in patients with recurrent high-grade glioma
Source: Neurooncol Adv. 2024 Dec 14;6(1):vdae186. doi: 10.1093/noajnl/vdae186 (PMC11662161; doi:10.1093/noajnl/vdae186)
Supplement: vdae186_suppl_Supplementary_Table [file vdae186_suppl_Supplementary_Table.xlsx]

## Sheet: N=73 All patients
Patient Study ID	Arm	Age	Gender	KPS	Pathologic Diagnosis	Grade	IDH1 Status	Total number of ANG1005 cycles received	Best tumor response	OS (days)	PFS (days)	Survival status (1= dead, 0= censored/alive)	Date of first ANG1005 dose	Date of First PD	Date of Last Follow-up	Date of Death	Comment if Subject alive (censored observation)
01-01-101	Arm 1	26	Male	90	GBM	IV		2	SD	84	44	1	2013-10-30	2013-12-09	2013-12-09	2014-01-22	Death			SD: Stable Disease
01-02-102	Arm 1	68	Male	NA	GBM	IV		1	SD	84		1	2014-01-08		2014-04-02	2014-04-02	Death			DP: Disease Progression
02-01-112	Arm 1	56	Male	90	GBM	IV		1	DP	296	278	1	2014-03-28	2014-04-15	2015-01-08	2015-01-18	Death			U: Unknown
02-03-116	Arm 1	70	Female	70	GBM	IV		2	CR	80		0	2014-04-09		2014-06-03	2014-06-28	Withdrawal of consent
02-04-118	Arm 1	44	Female	80	GBM	IV		3	SD	183		1	2014-04-17		2014-08-18	2014-10-17	Death
02-09-134	Arm 1	47	Male	70	GBM	IV		1	SD	303	291	1	2014-05-29	2014-06-10	2015-03-30	2015-03-28	Death
02-11-140	Arm 1	46	Male	90	GBM	IV		2	SD	431	394	1	2014-06-09	2014-07-16	2015-04-30	2015-08-14	Death
02-12-142	Arm 1	63	Female	80	GBM	IV		1	SD	13		0	2014-06-24		2014-07-07		Withdrawal of consent
03-04-123	Arm 1	51	Male	80	GBM	IV		1	DP	70		1	2014-04-14		2014-05-30	2014-06-23	Death
03-06-143	Arm 1	66	Male	100	Anaplastic astrocytoma	IV		2	U	1158		0	2014-06-20		2017-08-21		Other: database lock
03-07-144	Arm 1	46	Male	90	GBM	IV		2	DP	21		0	2014-07-10		2014-07-31		Withdrawal of consent
03-08-146	Arm 1	72	Male	80	GBM	IV		2	DP	415	380	1	2014-07-17	2014-08-21	2015-07-29	2015-09-05	Death
03-09-147	Arm 1	55	Male	90	GBM with oligodendroglial component	IV		2	DP	104	71	1	2014-07-18	2014-08-20	2014-10-30	2014-10-30	Death
03-11-151	Arm 1	45	Male	90	Other: Grade 2 Astrocytoma	IV		2	DP	179	140	1	2014-08-04	2014-09-12	2014-01-28	2015-01-30	Death
03-13-152	Arm 1	46	Male	80	Other: Low Grade Oligodendroglioma	IV		2	SD	92	50	1	2014-08-12	2014-09-23	2014-11-21	2014-11-12	Death
03-15-157	Arm 1	68	Female	80	GBM	IV		3	SD	711	388	1	2014-09-04	2015-07-24	2016-08-01	2016-08-15	Death
04-02-129	Arm 1	48	Male	100	GBM	IV		1	DP	66	54	1	2014-04-18	2014-04-30	2014-06-23	2014-06-23	Death
04-03-126	Arm 1	52	Male	100	GBM	IV		4	SD	449	366	1	2014-04-17	2014-07-09	2015-07-10	2015-07-10	Death
05-06-106	Arm 1	57	Female	90	GBM with oligodendroglial component	IV	WT	4	SD	213	132	1	2014-02-17	2014-05-09	2014-09-10	2014-09-18	Death
05-08-109	Arm 1	75	Female	90	GBM	IV	WT	5	SD	445		1	2014-03-03		2015-05-05	2015-05-22	Death
05-10-125	Arm 1	42	Male	90	GBM	IV		2	SD	195	154	1	2014-04-16	2014-05-27	2014-10-29	2014-10-28	Death
05-18-150	Arm 1	60	Female	80	GBM	IV		1	SD	151		1	2014-07-30		2014-08-20	2014-12-28	Death
09-01-119	Arm 1	49	Male	90	GBM	IV		2	U	408	367	1	2014-04-11	2014-05-22	2015-02-12	2015-05-24	Death
09-03-122	Arm 1	58	Female	90	GBM	IV		4	SD	1174	0	0	2014-04-16	2014-07-17	2017-07-03		Other: Study Closure
01-05-128	Arm 2	42	Female	80	GBM	IV	NA	2	DP	75	34	1	2014-04-17	2014-05-28	2014-07-01	2014-07-01	Death
02-02-113	Arm 2	46	Male	90	GBM	IV		2	DP	176	136	1	2014-03-27	2014-05-06	2014-09-04	2014-09-19	Death
02-05-127	Arm 2	79	Female	70	GBM	IV		1	U	74		0	2014-04-17		2014-06-30	2014-06-30	Withdrawal of consent
02-08-133	Arm 2	65	Male	70	GBM	IV		3	SD	58		1	2014-06-03		2014-07-31	2014-07-31	Death
02-10-139	Arm 2	61	Male	80	GBM	IV		2	DP	43		0	2014-06-11		2014-07-24		Withdrawal of consent
03-01-114	Arm 2	62	Female	80	GBM	IV		1	DP	39		1	2014-03-19		2014-04-27	2014-04-27	Death
03-02-115	Arm 2	51	Male	90	GBM	IV		2	DP	294	252	1	2014-03-24	2014-05-05	2015-01-12	2015-01-12	Death
03-03-117	Arm 2	54	Female	70	GBM	IV		2	U	85	43	1	2014-03-26	2014-05-07	2014-05-07	2014-06-19	Death
05-04-105	Arm 2	49	Male	90	GBM	IV	NA	2	SD	253	211	1	2014-02-06	2014-03-20	2014-10-17	2014-10-17	Death
05-13-131	Arm 2	58	Male	80	GBM	IV	NA	1	SD	144	123	1	2014-05-15	2014-06-05	2014-10-06	2014-10-06	Death
05-14-132	Arm 2	70	Female	70	GBM	IV	NA	1	SD	202		1	2014-05-19		2014-05-23	2014-12-07	Death
05-15-137	Arm 2	66	Male	80	GBM	IV		1	SD	13		1	2014-05-29		2014-06-11	2014-06-11	Death
05-16-138	Arm 2	56	Male	80	GBM	IV	WT	2	SD	91	50	1	2014-06-02	2014-07-13	2014-07-29	2014-09-01	Death
05-17-141	Arm 2	46	Male	80	GBM	IV		1	SD	39		1	2014-06-18		2014-07-27	2014-07-27	Death
09-02-121	Arm 2	45	Female	80	GBM	IV		2	DP	192	150	1	2014-04-15	2014-05-27	2014-10-24	2014-10-24	Death
09-04-135	Arm 2	43	Male	90	GBM	IV		2	U	294	252	1	2014-05-29	2014-07-10	2015-02-12	2015-03-19	Death
01-03-108	Arm 3	24	Female	80	Anaplastic astrocytoma	III		2	SD	42	0	0	2014-02-20	2014-04-01	2014-04-03		Lost to follow-up
01-04-120	Arm 3	29	Female	100	Anaplastic astrocytoma	III		17	DP	1197		0	2014-04-10		2017-07-20		Other: complete response
01-06-158	Arm 3	27	Male	90	Anaplastic oligodendroglioma	III	NA	5	SD	413		1	2014-09-17		2015-09-10	2015-11-04	Death
01-07-159	Arm 3	53	Female	70	Anaplastic oligodendroglioma	III	Mutated	14	U	553	0	0	2014-09-18	2016-02-12	2016-03-24		Other: Completed 14 cycles.
01-09-168	Arm 3	51	Female	NA	GBM	III	Mutated	2	SD	258	0	0	2015-01-22	2015-03-04	2015-10-07		Other: Starting study at MD Anderson
01-10-171	Arm 3	28	Male	80	Anaplastic oligoastrocytoma	III		2	SD	85	43	1	2015-02-11	2015-03-25	2015-03-26	2015-05-07	Death
01-11-174	Arm 3	40	Male	80	Other: Left frontal lobe lesion, WHO grade II oligoastrocytoma, oligodendroglial dominant	II		2	SD	393	352	1	2015-02-26	2015-04-08	2015-12-02	2016-03-25	Death
02-13-145	Arm 3	45	Male	80	Anaplastic astrocytoma	III		2	SD	324	282	1	2014-07-10	2014-08-21	2015-04-07	2015-05-30	Death
02-14-149	Arm 3	39	Male	80	Anaplastic astrocytoma	Other: II-III		16	SD	1086	315	0	2014-07-23	2015-06-23	2017-07-13		Other: Data Lock/EOS
02-15-161	Arm 3	42	Female	90	Anaplastic oligodendroglioma	III		2	SD	194	159	1	2014-10-15	2014-11-19	2014-11-19	2015-04-27	Death
02-16-170	Arm 3	61	Male	70	Anaplastic oligodendroglioma	III		1	CR	81		1	2015-01-30		2015-04-21	2015-04-21	Death
03-05-136	Arm 3	49	Female	70	Anaplastic oligoastrocytoma	III		2	DP	239	210	1	2014-05-29	2014-06-27	2014-12-22	2015-01-23	Death
03-10-148	Arm 3	55	Male	80	Anaplastic oligodendroglioma	III		2	DP	1073	1031	0	2014-07-22	2014-09-02	2016-12-07	2017-06-29	Other: patient went to hospice after 07DEC2016
03-12-153	Arm 3	67	Male	100	Anaplastic astrocytoma	III		2	U	171	130	1	2014-08-13	2014-09-23	2015-01-31	2015-01-31	Death
03-16-154	Arm 3	28	Male	80	Anaplastic astrocytoma	III		1	U	487	469	1	2014-08-21	2014-09-08	2015-12-21	2015-12-21	Death
03-17-155	Arm 3	43	Female	90	Anaplastic astrocytoma	III		2	DP	208	167	1	2014-08-28	2014-10-08	2015-03-24	2015-03-24	Death
03-18-156	Arm 3	75	Male	100	Anaplastic oligodendroglioma	III		1	DP	419		1	2014-09-04		2014-09-26	2015-10-28	Death
03-19-160	Arm 3	35	Male	100	Anaplastic astrocytoma	III	Mutated	2	U	250	0	0	2014-10-01	2014-11-03	2015-06-08		Lost to follow-up
03-20-162	Arm 3	58	Female	90	Anaplastic oligodendroglioma	III		11	SD	350		0	2014-10-28		2015-10-13		Withdrawal of consent
03-21-163	Arm 3	71	Male	80	Anaplastic astrocytoma	III		1	U	123	109	1	2014-10-29	2014-11-12	2015-01-29	2015-03-01	Death
03-22-165	Arm 3	55	Male	100	Anaplastic oligodendroglioma	III	Mutated	4	U	545		1	2014-11-18		2016-05-06	2016-05-16	Death
04-01-111	Arm 3	33	Female	90	Anaplastic astrocytoma	III		2	U	667	457	1	2014-03-06	2014-10-02	2016-01-02	2016-01-02	Death
05-02-104	Arm 3	18	Male	70	Anaplastic astrocytoma	III	NA	1	DP	3	1	1	2014-01-23	2014-01-25	2014-01-26	2014-01-26	Death
05-07-107	Arm 3	58	Female	80	Anaplastic astrocytoma	III	NA	3	SD	263	200	1	2014-02-19	2014-04-23	2014-11-09	2014-11-09	Death
05-11-124	Arm 3	70	Male	70	Anaplastic astrocytoma	III	WT	1	SD	165	133	1	2014-04-17	2014-05-19	2014-09-29	2014-09-29	Death
05-19-166	Arm 3	53	Female	90	Anaplastic oligodendroglioma	II	Mutated	6	U	883		0	2014-12-29		2017-05-30		Lost to follow-up
05-20-167	Arm 3	26	Female	80	Anaplastic astrocytoma	III	WT	2	SD	359	319	0	2015-01-15	2015-02-24	2015-06-17	2016-01-09	Lost to follow-up
05-21-176	Arm 3	42	Male	90	Anaplastic oligodendroglioma	III		6	U	731		1	2015-04-09		2017-03-28	2017-04-09	Death
07-01-175	Arm 3	37	Male	90	Anaplastic astrocytoma	III	NA	2	U	659	98	0	2015-04-16	2015-05-26	2017-02-03		Lost to follow-up
08-01-169	Arm 3	56	Male	80	Anaplastic oligodendroglioma	III	Mutated	2	SD	552	516	1	2015-01-29	2015-03-06	2016-07-08	2016-08-03	Death
09-06-173	Arm 3	46	Male	90	Anaplastic oligoastrocytoma	III		4	SD	641	558	1	2015-02-25	2015-05-19	2016-07-19	2016-11-27	Death
10-01-172	Arm 3	55	Male	90	Anaplastic astrocytoma	III		6	U	637		0	2015-02-12		2016-11-10		Lost to follow-up
10-02-177	Arm 3	36	Female	80	Anaplastic oligodendroglioma	III	Mutated	4	U	844	0	0	2015-04-20	2015-07-13	2017-08-11		Other: database lock
